# Supplementary material for: Unifying Diagnosis Identification and Prediction Method Embedding the Disease Ontology Structure From Electronic Medical Records
Source: Front Public Health. 2022 Jan 20;9:793801. doi: 10.3389/fpubh.2021.793801 (PMC8811031; doi:10.3389/fpubh.2021.793801)
Supplement: Supplementary file 1 [file Data_Sheet_1.ZIP]

Archive with 6 entries (6 files):
- Patient clustering and TDCCoP extraction.zip
- Similarity measure.zip
- Unifying diagnosis identification.zip
- Unifying diagnosis prediction.zip
- data.zip
- Code usage documentation.txt
