# Supplementary material for: Unifying Diagnosis Identification and Prediction Method Embedding the Disease Ontology Structure From Electronic Medical Records
Source: Front Public Health. 2022 Jan 20;9:793801. doi: 10.3389/fpubh.2021.793801 (PMC8811031; doi:10.3389/fpubh.2021.793801)
Supplement: Supplementary file 1 [file Data_Sheet_1.ZIP › Code usage documentation.txt]

Code usage documentation
1. ICD-9 ontology structure construction using the "similarity measure algorithm";
2. Patient similarity measure of 4418 sepsis patients using the diagnostic information in "data" and the "similarity measure algorithm";
3. Clustering patients into two clusters using the "Patient clustering algorithm";
4. Extracting TDCCoP from each cluster using "TDCCoP extraction algorithm";
5. Uinfying diagnosis identification using "Unifying diagnosis identification algorithm" and "tree.py";
6. Uinfying diagnosis prediction using "cv_binary_classifier.py" and "cv_multiclass_classifier.py";
7. The comparision of different fusion methods using "baseline method. py".
